# Supplementary material for: The Small RNA DsrA Influences the Acid Tolerance Response and Virulence of Salmonella enterica Serovar Typhimurium
Source: Front Microbiol. 2016 Apr 26;7:599. doi: 10.3389/fmicb.2016.00599 (PMC4844625; doi:10.3389/fmicb.2016.00599)
Supplement: Supplementary file 2 [file Table_1.XLSX]

## Sheet: Sheet1
Supplementary Table 1. List of oligos used in this study.
Name	Sequence	Description	Reference
SalDsrFw	CATCAGATTTCCTGGTGTAACGAA		This study
SalDsrRw	CCTACGGGTCGGGATCAAACT		This study
gmk_F_Se	AGCAAATTCGCGAAAAGATG		10
gmk_R_Se	TGGCAATGACTTCTTCGCTAT
DsrFwK	TATTCATGATTTTAGTGTAACAGAAGTAAACCGTTAAAAATGGCCGTGTAGGCTGGAGCTGCTTC	Km cassette amplification	This study
DsrRwK	AAATATTTACTTGTCATGCAAAAAAATTGCAGATAAGGTAAATCTCATATGAATATCCTCCTTAG
DsrConf	CGCGAAGTGAGCGTCGATGTAGATGCGCTA	Confirmatory primer	This study
Km/Kt	CGGTCCGCCACACCCAGCC
dsraclF	CACATCAGATTTCCTGGTGT	DrsA cloning	This study
dsraclR	GTTTTTTTCTAGAGAAAAAAATCCCGGCCCTAC
PLlacOB	CGCACTGACCGAATTCATTAA	DsrA cloning (vector segment)	15
PLlacOC	P-GTGCTCAGTATCTTGTTATCCG
Fw SptP	ACGCACTGTTAATGTCCCGT	SPI-1 genes	This study
Rw SptP	CTGCCACTTTTGTATCGCCG
Fw SopE2	CCTTTTGTCGTCCCCCTCAT
Rw SopE2	CGTTGGCATCGTCCCCTTAT
Fw SopD	TGGTTCGAAGATGACCTGGC
Rw SopD	AGTGAGTCCTGCCATTCGAC
Fw SipB	ATGTGGGTAGCAAGATGGGC
Rw SipB	GCAAAACGGGCGAGCATAAA
SipAFw	TCCAGTTGCGGGCCTTTAAT
SipARw	GCAGACCGAGATCAAAACGC
InvFFw	TCCACTAATCCTGCGCCATC
InvFRw	CCGTTGTCGCACCAGTATCA
HilAFw	GGGCAGATGATACCCGATGG
HilARw	AAGAGAGAAGCGGGTTGGTG
HilDFw	TGACAAATACCCGGCAGCAA
HilDRw	AGTTTACCGCTCCGAAAGCA
HnsFw	GCTGAAGTGGAAGAACGCAC	DNA binding protein (transcription repressor)	This study
HnsRw	TATTTAGCCGGACGAGCTGC
fliCFw	TCGCGTAGTCGGAATCTTCG	Flagella structural gene	This study
fliCRw	CTTTGGCACAGGTTGACACG
fljBFw	AGACCTTTGATGTTCGCGGT	Flagella structural gene	This study
fljBRw	CGCTATCGAGCGTCTGTCTT
